# Supplementary material for: Highly efficient octave-spanning long-wavelength infrared generation with a 74% quantum efficiency in a χ(2) waveguide
Source: Nat Commun. 2023 Nov 6;14:7125. doi: 10.1038/s41467-023-42912-0 (PMC10628208; doi:10.1038/s41467-023-42912-0)
Supplement: Supplementary file 3 — Source Data [file 41467_2023_42912_MOESM3_ESM.xlsx]

## Sheet: GVD、GVM
Wavelenth	GVD	Wavelenth	GVD		Wavelength	GVM	Wavelength	GVM
μm	fs\+(2)/mm	μm	fs\+(2)mm\+(-1)		μm	fs/mm	μm	fs/mm
	GVD-Waveguide		GVD-Bulk ZGP			GVM-signal		GVM-idler
2.3	495.869	2	642.199		2.3	-25.7358	12	9.9849
2.35	483.11	2.0045	640.383		2.35	-22.2611	11.2615	11.8064
2.4	470.827	2.009	638.577		2.4	-18.9805	10.6286	13.5662
2.45	458.98	2.0135	636.779		2.45	-15.8771	10.08	15.2689
2.5	447.533	2.018	634.992		2.5	-12.9359	9.6	16.9185
2.55	436.453	2.0225	633.213		2.55	-10.1433	9.17647	18.5188
2.6	425.711	2.027	631.443		2.6	-7.48704	8.8	20.0733
2.65	415.28	2.0315	629.683		2.65	-4.95618	8.46316	21.5851
2.7	405.133	2.036	627.931		2.7	-2.54067	8.16	23.0574
2.75	395.248	2.0405	626.188		2.75	-0.23143	7.88571	24.4927
2.8	385.603	2.045	624.454		2.8	1.97976	7.63636	25.8938
2.85	376.178	2.0495	622.729		2.85	4.10044	7.4087	27.263
2.9	366.953	2.054	621.013		2.9	6.13743	7.2	28.6025
2.95	357.913	2.0585	619.305		2.95	8.09701	7.008	29.9144
3	349.04	2.063	617.605		3	9.9849	6.83077	31.2006
3.05	340.32	2.0675	615.914		3.05	11.8064	6.66667	32.463
3.1	331.737	2.072	614.231		3.1	13.5662	6.51429	33.7031
3.15	323.278	2.0765	612.556		3.15	15.2689	6.37241	34.9226
3.2	314.932	2.081	610.89		3.2	16.9185	6.24	36.123
3.25	306.684	2.0855	609.232		3.25	18.5188	6.11613	37.3056
3.3	298.525	2.09	607.581		3.3	20.0733	6	38.4717
3.35	290.443	2.0945	605.939		3.35	21.5851	5.89091	39.6226
3.4	282.429	2.099	604.305		3.4	23.0574	5.78824	40.7594
3.45	274.471	2.1035	602.678		3.45	24.4927	5.69143	41.8832
3.5	266.561	2.108	601.059		3.5	25.8938	5.6	42.9949
3.55	258.689	2.1125	599.448		3.55	27.263	5.51351	44.0956
3.6	250.848	2.117	597.845		3.6	28.6025	5.43158	45.1862
3.65	243.028	2.1215	596.249		3.65	29.9144	5.35385	46.2674
3.7	235.221	2.126	594.66		3.7	31.2006	5.28	47.3402
3.75	227.42	2.1305	593.079		3.75	32.463	5.20976	48.4053
3.8	219.617	2.135	591.506		3.8	33.7031	5.14286	49.4634
3.85	211.805	2.1395	589.939		3.85	34.9226	5.07907	50.5151
3.9	203.977	2.144	588.38		3.9	36.123	5.01818	51.5612
3.95	196.126	2.1485	586.828		3.95	37.3056	4.96	52.6022
4	188.244	2.153	585.284		4	38.4717	4.90435	53.6388
4.05	180.326	2.1575	583.746		4.05	39.6226	4.85106	54.6714
4.1	172.365	2.162	582.215		4.1	40.7594	4.8	55.7007
4.15	164.354	2.1665	580.691		4.15	41.8832
4.2	156.288	2.171	579.174		4.2	42.9949
4.25	148.16	2.1755	577.664		4.25	44.0956
4.3	139.965	2.18	576.161		4.3	45.1862
4.35	131.695	2.1845	574.664		4.35	46.2674
4.4	123.346	2.189	573.174		4.4	47.3402
4.45	114.911	2.1935	571.691		4.45	48.4053
4.5	106.385	2.198	570.214		4.5	49.4634
4.55	97.7621	2.2025	568.744		4.55	50.5151
4.6	89.0362	2.207	567.28		4.6	51.5612
4.65	80.2019	2.2115	565.822		4.65	52.6022
4.7	71.2534	2.216	564.371		4.7	53.6388
4.75	62.1851	2.2205	562.926		4.75	54.6714
4.8	52.9913	2.225	561.487		4.8	55.7007
4.85	43.6664	2.2295	560.055		--	--
4.9	34.2047	2.234	558.628		--	--
4.95	24.6006	2.2385	557.208		--	--
5	14.8483	2.243	555.793
5.05	4.94215	2.2475	554.385
5.1	-5.12364	2.252	552.982
5.15	-15.3548	2.2565	551.586
5.2	-25.7572	2.261	550.195
5.25	-36.3366	2.2655	548.81
5.3	-47.0991	2.27	547.431
5.35	-58.0504	2.2745	546.057
5.4	-69.1967	2.279	544.689
5.45	-80.544	2.2835	543.327
5.5	-92.0985	2.288	541.97
5.55	-103.866	2.2925	540.619
5.6	-115.854	2.297	539.273
5.65	-128.067	2.3015	537.932
5.7	-140.513	2.306	536.597
5.75	-153.198	2.3105	535.267
5.8	-166.129	2.315	533.943
5.85	-179.311	2.3195	532.624
5.9	-192.753	2.324	531.31
5.95	-206.461	2.3285	530.001
6	-220.442	2.333	528.697
6.05	-234.703	2.3375	527.398
6.1	-249.251	2.342	526.105
6.15	-264.094	2.3465	524.816
6.2	-279.239	2.351	523.532
6.25	-294.694	2.3555	522.254
6.3	-310.467	2.36	520.98
6.35	-326.564	2.3645	519.711
6.4	-342.996	2.369	518.447
6.45	-359.768	2.3735	517.187
6.5	-376.891	2.378	515.932
6.55	-394.372	2.3825	514.682
6.6	-412.219	2.387	513.437
6.65	-430.443	2.3915	512.196
6.7	-449.05	2.396	510.96
6.75	-468.052	2.4005	509.728
6.8	-487.456	2.405	508.501
6.85	-507.273	2.4095	507.278
6.9	-527.511	2.414	506.06
6.95	-548.182	2.4185	504.846
7	-569.294	2.423	503.637
7.05	-590.858	2.4275	502.432
7.1	-612.884	2.432	501.231
7.15	-635.384	2.4365	500.035
7.2	-658.367	2.441	498.842
7.25	-681.846	2.4455	497.654
7.3	-705.83	2.45	496.47
7.35	-730.333	2.4545	495.291
7.4	-755.365	2.459	494.115
7.45	-780.938	2.4635	492.943
7.5	-807.066	2.468	491.776
7.55	-833.759	2.4725	490.612
7.6	-861.032	2.477	489.453
7.65	-888.897	2.4815	488.297
7.7	-917.367	2.486	487.146
7.75	-946.456	2.4905	485.998
7.8	-976.178	2.495	484.854
7.85	-1006.55	2.4995	483.714
7.9	-1037.58	2.504	482.578
7.95	-1069.29	2.5085	481.446
8	-1101.69	2.513	480.317
8.05	-1134.79	2.5175	479.192
8.1	-1168.62	2.522	478.071
8.15	-1203.19	2.5265	476.953
8.2	-1238.51	2.531	475.839
8.25	-1274.61	2.5355	474.729
8.3	-1311.5	2.54	473.622
8.35	-1349.19	2.5445	472.519
8.4	-1387.71	2.549	471.419
8.45	-1427.08	2.5535	470.323
8.5	-1467.3	2.558	469.23
8.55	-1508.41	2.5625	468.141
8.6	-1550.42	2.567	467.055
8.65	-1593.35	2.5715	465.973
8.7	-1637.23	2.576	464.894
8.75	-1682.06	2.5805	463.818
8.8	-1727.89	2.585	462.746
8.85	-1774.72	2.5895	461.677
8.9	-1822.58	2.594	460.611
8.95	-1871.49	2.5985	459.548
9	-1921.48	2.603	458.489
9.05	-1972.57	2.6075	457.433
9.1	-2024.79	2.612	456.38
9.15	-2078.15	2.6165	455.33
9.2	-2132.69	2.621	454.284
9.25	-2188.44	2.6255	453.24
9.3	-2245.41	2.63	452.2
9.35	-2303.65	2.6345	451.162
9.4	-2363.17	2.639	450.128
9.45	-2424	2.6435	449.096
9.5	-2486.18	2.648	448.068
9.55	-2549.74	2.6525	447.043
9.6	-2614.7	2.657	446.02
9.65	-2681.1	2.6615	445.001
9.7	-2748.97	2.666	443.984
9.75	-2818.34	2.6705	442.97
9.8	-2889.26	2.675	441.959
9.85	-2961.75	2.6795	440.951
9.9	-3035.84	2.684	439.946
9.95	-3111.59	2.6885	438.944
10	-3189.02	2.693	437.944
10.05	-3268.17	2.6975	436.947
10.1	-3349.08	2.702	435.953
10.15	-3431.8	2.7065	434.962
10.2	-3516.36	2.711	433.973
10.25	-3602.8	2.7155	432.987
10.3	-3691.18	2.72	432.003
10.35	-3781.53	2.7245	431.023
10.4	-3873.9	2.729	430.044
10.45	-3968.34	2.7335	429.069
10.5	-4064.9	2.738	428.096
10.55	-4163.61	2.7425	427.125
10.6	-4264.55	2.747	426.158
10.65	-4367.75	2.7515	425.192
10.7	-4473.26	2.756	424.229
10.75	-4581.16	2.7605	423.269
10.8	-4691.48	2.765	422.311
10.85	-4804.28	2.7695	421.355
10.9	-4919.63	2.774	420.402
--		2.7785	419.452
--		2.783	418.503
		2.7875	417.558
		2.792	416.614
		2.7965	415.673
		2.801	414.734
		2.8055	413.797
		2.81	412.863
		2.8145	411.931
		2.819	411.001
		2.8235	410.074
		2.828	409.148
		2.8325	408.225
		2.837	407.304
		2.8415	406.386
		2.846	405.469
		2.8505	404.554
		2.855	403.642
		2.8595	402.732
		2.864	401.824
		2.8685	400.918
		2.873	400.013
		2.8775	399.111
		2.882	398.212
		2.8865	397.314
		2.891	396.418
		2.8955	395.524
		2.9	394.632
		2.9045	393.741
		2.909	392.853
		2.9135	391.967
		2.918	391.083
		2.9225	390.2
		2.927	389.32
		2.9315	388.441
		2.936	387.564
		2.9405	386.689
		2.945	385.816
		2.9495	384.945
		2.954	384.075
		2.9585	383.207
		2.963	382.341
		2.9675	381.477
		2.972	380.614
		2.9765	379.753
		2.981	378.894
		2.9855	378.037
		2.99	377.181
		2.9945	376.327
		2.999	375.474
		3.0035	374.624
		3.008	373.774
		3.0125	372.927
		3.017	372.081
		3.0215	371.237
		3.026	370.394
		3.0305	369.553
		3.035	368.713
		3.0395	367.875
		3.044	367.038
		3.0485	366.203
		3.053	365.37
		3.0575	364.538
		3.062	363.707
		3.0665	362.878
		3.071	362.05
		3.0755	361.224
		3.08	360.399
		3.0845	359.576
		3.089	358.754
		3.0935	357.933
		3.098	357.114
		3.1025	356.296
		3.107	355.48
		3.1115	354.665
		3.116	353.851
		3.1205	353.039
		3.125	352.228
		3.1295	351.418
		3.134	350.61
		3.1385	349.802
		3.143	348.996
		3.1475	348.192
		3.152	347.388
		3.1565	346.586
		3.161	345.785
		3.1655	344.986
		3.17	344.187
		3.1745	343.39
		3.179	342.594
		3.1835	341.799
		3.188	341.005
		3.1925	340.213
		3.197	339.421
		3.2015	338.631
		3.206	337.842
		3.2105	337.054
		3.215	336.267
		3.2195	335.481
		3.224	334.697
		3.2285	333.913
		3.233	333.13
		3.2375	332.349
		3.242	331.569
		3.2465	330.789
		3.251	330.011
		3.2555	329.233
		3.26	328.457
		3.2645	327.682
		3.269	326.908
		3.2735	326.134
		3.278	325.362
		3.2825	324.591
		3.287	323.82
		3.2915	323.051
		3.296	322.282
		3.3005	321.515
		3.305	320.748
		3.3095	319.982
		3.314	319.217
		3.3185	318.453
		3.323	317.69
		3.3275	316.928
		3.332	316.167
		3.3365	315.406
		3.341	314.647
		3.3455	313.888
		3.35	313.13
		3.3545	312.373
		3.359	311.617
		3.3635	310.861
		3.368	310.107
		3.3725	309.353
		3.377	308.6
		3.3815	307.847
		3.386	307.096
		3.3905	306.345
		3.395	305.595
		3.3995	304.846
		3.404	304.097
		3.4085	303.349
		3.413	302.602
		3.4175	301.856
		3.422	301.11
		3.4265	300.365
		3.431	299.621
		3.4355	298.877
		3.44	298.134
		3.4445	297.392
		3.449	296.651
		3.4535	295.91
		3.458	295.169
		3.4625	294.43
		3.467	293.691
		3.4715	292.952
		3.476	292.214
		3.4805	291.477
		3.485	290.741
		3.4895	290.005
		3.494	289.269
		3.4985	288.534
		3.503	287.8
		3.5075	287.066
		3.512	286.333
		3.5165	285.601
		3.521	284.869
		3.5255	284.137
		3.53	283.406
		3.5345	282.675
		3.539	281.945
		3.5435	281.216
		3.548	280.487
		3.5525	279.758
		3.557	279.03
		3.5615	278.303
		3.566	277.576
		3.5705	276.849
		3.575	276.123
		3.5795	275.397
		3.584	274.672
		3.5885	273.947
		3.593	273.223
		3.5975	272.499
		3.602	271.775
		3.6065	271.052
		3.611	270.329
		3.6155	269.607
		3.62	268.885
		3.6245	268.164
		3.629	267.442
		3.6335	266.722
		3.638	266.001
		3.6425	265.281
		3.647	264.561
		3.6515	263.842
		3.656	263.123
		3.6605	262.404
		3.665	261.686
		3.6695	260.967
		3.674	260.25
		3.6785	259.532
		3.683	258.815
		3.6875	258.098
		3.692	257.381
		3.6965	256.665
		3.701	255.949
		3.7055	255.233
		3.71	254.518
		3.7145	253.802
		3.719	253.087
		3.7235	252.373
		3.728	251.658
		3.7325	250.944
		3.737	250.23
		3.7415	249.516
		3.746	248.802
		3.7505	248.089
		3.755	247.376
		3.7595	246.662
		3.764	245.95
		3.7685	245.237
		3.773	244.524
		3.7775	243.812
		3.782	243.1
		3.7865	242.388
		3.791	241.676
		3.7955	240.965
		3.8	240.253
		3.8045	239.542
		3.809	238.83
		3.8135	238.119
		3.818	237.408
		3.8225	236.697
		3.827	235.987
		3.8315	235.276
		3.836	234.565
		3.8405	233.855
		3.845	233.144
		3.8495	232.434
		3.854	231.724
		3.8585	231.014
		3.863	230.304
		3.8675	229.593
		3.872	228.883
		3.8765	228.174
		3.881	227.464
		3.8855	226.754
		3.89	226.044
		3.8945	225.334
		3.899	224.624
		3.9035	223.915
		3.908	223.205
		3.9125	222.495
		3.917	221.785
		3.9215	221.076
		3.926	220.366
		3.9305	219.656
		3.935	218.946
		3.9395	218.237
		3.944	217.527
		3.9485	216.817
		3.953	216.107
		3.9575	215.397
		3.962	214.687
		3.9665	213.977
		3.971	213.267
		3.9755	212.557
		3.98	211.846
		3.9845	211.136
		3.989	210.426
		3.9935	209.715
		3.998	209.004
		4.0025	208.294
		4.007	207.583
		4.0115	206.872
		4.016	206.161
		4.0205	205.45
		4.025	204.739
		4.0295	204.027
		4.034	203.316
		4.0385	202.604
		4.043	201.892
		4.0475	201.18
		4.052	200.468
		4.0565	199.756
		4.061	199.044
		4.0655	198.331
		4.07	197.618
		4.0745	196.905
		4.079	196.192
		4.0835	195.479
		4.088	194.766
		4.0925	194.052
		4.097	193.338
		4.1015	192.624
		4.106	191.91
		4.1105	191.195
		4.115	190.48
		4.1195	189.766
		4.124	189.05
		4.1285	188.335
		4.133	187.619
		4.1375	186.903
		4.142	186.187
		4.1465	185.471
		4.151	184.754
		4.1555	184.037
		4.16	183.32
		4.1645	182.603
		4.169	181.885
		4.1735	181.167
		4.178	180.449
		4.1825	179.73
		4.187	179.011
		4.1915	178.292
		4.196	177.573
		4.2005	176.853
		4.205	176.133
		4.2095	175.413
		4.214	174.692
		4.2185	173.971
		4.223	173.25
		4.2275	172.528
		4.232	171.806
		4.2365	171.083
		4.241	170.361
		4.2455	169.638
		4.25	168.914
		4.2545	168.19
		4.259	167.466
		4.2635	166.742
		4.268	166.017
		4.2725	165.292
		4.277	164.566
		4.2815	163.84
		4.286	163.113
		4.2905	162.387
		4.295	161.659
		4.2995	160.932
		4.304	160.204
		4.3085	159.475
		4.313	158.746
		4.3175	158.017
		4.322	157.287
		4.3265	156.557
		4.331	155.826
		4.3355	155.095
		4.34	154.364
		4.3445	153.632
		4.349	152.9
		4.3535	152.167
		4.358	151.433
		4.3625	150.7
		4.367	149.965
		4.3715	149.231
		4.376	148.495
		4.3805	147.76
		4.385	147.024
		4.3895	146.287
		4.394	145.55
		4.3985	144.812
		4.403	144.074
		4.4075	143.335
		4.412	142.596
		4.4165	141.856
		4.421	141.116
		4.4255	140.375
		4.43	139.634
		4.4345	138.892
		4.439	138.15
		4.4435	137.407
		4.448	136.663
		4.4525	135.919
		4.457	135.175
		4.4615	134.43
		4.466	133.684
		4.4705	132.938
		4.475	132.191
		4.4795	131.444
		4.484	130.696
		4.4885	129.947
		4.493	129.198
		4.4975	128.448
		4.502	127.698
		4.5065	126.947
		4.511	126.195
		4.5155	125.443
		4.52	124.69
		4.5245	123.937
		4.529	123.183
		4.5335	122.428
		4.538	121.673
		4.5425	120.917
		4.547	120.161
		4.5515	119.403
		4.556	118.645
		4.5605	117.887
		4.565	117.128
		4.5695	116.368
		4.574	115.608
		4.5785	114.846
		4.583	114.085
		4.5875	113.322
		4.592	112.559
		4.5965	111.795
		4.601	111.031
		4.6055	110.265
		4.61	109.5
		4.6145	108.733
		4.619	107.966
		4.6235	107.198
		4.628	106.429
		4.6325	105.659
		4.637	104.889
		4.6415	104.118
		4.646	103.347
		4.6505	102.574
		4.655	101.801
		4.6595	101.028
		4.664	100.253
		4.6685	99.4776
		4.673	98.7016
		4.6775	97.9247
		4.682	97.1472
		4.6865	96.3688
		4.691	95.5897
		4.6955	94.8098
		4.7	94.0291
		4.7045	93.2477
		4.709	92.4655
		4.7135	91.6824
		4.718	90.8987
		4.7225	90.114
		4.727	89.3286
		4.7315	88.5424
		4.736	87.7554
		4.7405	86.9676
		4.745	86.179
		4.7495	85.3895
		4.754	84.5992
		4.7585	83.8081
		4.763	83.0161
		4.7675	82.2234
		4.772	81.4297
		4.7765	80.6353
		4.781	79.84
		4.7855	79.0438
		4.79	78.2468
		4.7945	77.4489
		4.799	76.6502
		4.8035	75.8506
		4.808	75.0501
		4.8125	74.2487
		4.817	73.4465
		4.8215	72.6434
		4.826	71.8394
		4.8305	71.0345
		4.835	70.2287
		4.8395	69.422
		4.844	68.6144
		4.8485	67.8059
		4.853	66.9965
		4.8575	66.1862
		4.862	65.375
		4.8665	64.5628
		4.871	63.7497
		4.8755	62.9357
		4.88	62.1208
		4.8845	61.3049
		4.889	60.488
		4.8935	59.6702
		4.898	58.8515
		4.9025	58.0318
		4.907	57.2112
		4.9115	56.3896
		4.916	55.567
		4.9205	54.7435
		4.925	53.919
		4.9295	53.0935
		4.934	52.267
		4.9385	51.4395
		4.943	50.6111
		4.9475	49.7817
		4.952	48.9512
		4.9565	48.1198
		4.961	47.2874
		4.9655	46.4539
		4.97	45.6194
		4.9745	44.7839
		4.979	43.9475
		4.9835	43.1099
		4.988	42.2714
		4.9925	41.4318
		4.997	40.5912
		5.0015	39.7495
		5.006	38.9068
		5.0105	38.063
		5.015	37.2182
		5.0195	36.3723
		5.024	35.5254
		5.0285	34.6774
		5.033	33.8284
		5.0375	32.9783
		5.042	32.1271
		5.0465	31.2748
		5.051	30.4214
		5.0555	29.567
		5.06	28.7114
		5.0645	27.8548
		5.069	26.997
		5.0735	26.1382
		5.078	25.2782
		5.0825	24.4172
		5.087	23.555
		5.0915	22.6917
		5.096	21.8273
		5.1005	20.9617
		5.105	20.0951
		5.1095	19.2273
		5.114	18.3583
		5.1185	17.4882
		5.123	16.617
		5.1275	15.7446
		5.132	14.8711
		5.1365	13.9964
		5.141	13.1205
		5.1455	12.2435
		5.15	11.3653
		5.1545	10.4859
		5.159	9.60533
		5.1635	8.7236
		5.168	7.84069
		5.1725	6.95658
		5.177	6.07127
		5.1815	5.18478
		5.186	4.29707
		5.1905	3.40816
		5.195	2.51804
		5.1995	1.62672
		5.204	0.73416
		5.2085	-0.1596
		5.213	-1.05459
		5.2175	-1.95084
		5.222	-2.84827
		5.2265	-3.74699
		5.231	-4.64691
		5.2355	-5.54809
		5.24	-6.45053
		5.2445	-7.35421
		5.249	-8.25915
		5.2535	-9.16536
		5.258	-10.0728
		5.2625	-10.9816
		5.267	-11.8916
		5.2715	-12.8028
		5.276	-13.7154
		5.2805	-14.6293
		5.285	-15.5444
		5.2895	-16.4609
		5.294	-17.3786
		5.2985	-18.2976
		5.303	-19.218
		5.3075	-20.1396
		5.312	-21.0626
		5.3165	-21.9869
		5.321	-22.9124
		5.3255	-23.8394
		5.33	-24.7676
		5.3345	-25.6972
		5.339	-26.6281
		5.3435	-27.5604
		5.348	-28.494
		5.3525	-29.429
		5.357	-30.3653
		5.3615	-31.3029
		5.366	-32.242
		5.3705	-33.1824
		5.375	-34.1241
		5.3795	-35.0673
		5.384	-36.0118
		5.3885	-36.9577
		5.393	-37.905
		5.3975	-38.8536
		5.402	-39.8037
		5.4065	-40.7552
		5.411	-41.708
		5.4155	-42.6623
		5.42	-43.618
		5.4245	-44.5751
		5.429	-45.5336
		5.4335	-46.4935
		5.438	-47.4549
		5.4425	-48.4177
		5.447	-49.3819
		5.4515	-50.3475
		5.456	-51.3146
		5.4605	-52.2832
		5.465	-53.2532
		5.4695	-54.2246
		5.474	-55.1976
		5.4785	-56.1719
		5.483	-57.1478
		5.4875	-58.1251
		5.492	-59.1039
		5.4965	-60.0842
		5.501	-61.0659
		5.5055	-62.0491
		5.51	-63.0339
		5.5145	-64.0201
		5.519	-65.0078
		5.5235	-65.997
		5.528	-66.9878
		5.5325	-67.98
		5.537	-68.9738
		5.5415	-69.9691
		5.546	-70.9659
		5.5505	-71.9642
		5.555	-72.9641
		5.5595	-73.9655
		5.564	-74.9684
		5.5685	-75.9729
		5.573	-76.979
		5.5775	-77.9865
		5.582	-78.9957
		5.5865	-80.0064
		5.591	-81.0187
		5.5955	-82.0326
		5.6	-83.048
		5.6045	-84.065
		5.609	-85.0836
		5.6135	-86.1037
		5.618	-87.1255
		5.6225	-88.1488
		5.627	-89.1738
		5.6315	-90.2004
		5.636	-91.2285
		5.6405	-92.2583
		5.645	-93.2897
		5.6495	-94.3227
		5.654	-95.3574
		5.6585	-96.3936
		5.663	-97.4316
		5.6675	-98.4711
		5.672	-99.5123
		5.6765	-100.555
		5.681	-101.6
		5.6855	-102.646
		5.69	-103.694
		5.6945	-104.743
		5.699	-105.794
		5.7035	-106.847
		5.708	-107.901
		5.7125	-108.957
		5.717	-110.015
		5.7215	-111.075
		5.726	-112.136
		5.7305	-113.199
		5.735	-114.264
		5.7395	-115.33
		5.744	-116.398
		5.7485	-117.468
		5.753	-118.539
		5.7575	-119.612
		5.762	-120.687
		5.7665	-121.764
		5.771	-122.842
		5.7755	-123.922
		5.78	-125.004
		5.7845	-126.088
		5.789	-127.173
		5.7935	-128.26
		5.798	-129.349
		5.8025	-130.44
		5.807	-131.532
		5.8115	-132.626
		5.816	-133.722
		5.8205	-134.82
		5.825	-135.92
		5.8295	-137.021
		5.834	-138.124
		5.8385	-139.229
		5.843	-140.336
		5.8475	-141.444
		5.852	-142.555
		5.8565	-143.667
		5.861	-144.781
		5.8655	-145.897
		5.87	-147.015
		5.8745	-148.134
		5.879	-149.255
		5.8835	-150.379
		5.888	-151.504
		5.8925	-152.631
		5.897	-153.759
		5.9015	-154.89
		5.906	-156.022
		5.9105	-157.157
		5.915	-158.293
		5.9195	-159.431
		5.924	-160.571
		5.9285	-161.713
		5.933	-162.857
		5.9375	-164.002
		5.942	-165.15
		5.9465	-166.3
		5.951	-167.451
		5.9555	-168.604
		5.96	-169.76
		5.9645	-170.917
		5.969	-172.076
		5.9735	-173.237
		5.978	-174.4
		5.9825	-175.565
		5.987	-176.732
		5.9915	-177.9
		5.996	-179.071
		6.0005	-180.244
		6.005	-181.419
		6.0095	-182.595
		6.014	-183.774
		6.0185	-184.955
		6.023	-186.137
		6.0275	-187.322
		6.032	-188.509
		6.0365	-189.697
		6.041	-190.888
		6.0455	-192.08
		6.05	-193.275
		6.0545	-194.472
		6.059	-195.67
		6.0635	-196.871
		6.068	-198.074
		6.0725	-199.279
		6.077	-200.485
		6.0815	-201.694
		6.086	-202.905
		6.0905	-204.118
		6.095	-205.333
		6.0995	-206.55
		6.104	-207.769
		6.1085	-208.991
		6.113	-210.214
		6.1175	-211.439
		6.122	-212.667
		6.1265	-213.896
		6.131	-215.128
		6.1355	-216.362
		6.14	-217.598
		6.1445	-218.836
		6.149	-220.076
		6.1535	-221.318
		6.158	-222.562
		6.1625	-223.809
		6.167	-225.058
		6.1715	-226.308
		6.176	-227.561
		6.1805	-228.816
		6.185	-230.074
		6.1895	-231.333
		6.194	-232.595
		6.1985	-233.858
		6.203	-235.124
		6.2075	-236.392
		6.212	-237.662
		6.2165	-238.935
		6.221	-240.209
		6.2255	-241.486
		6.23	-242.765
		6.2345	-244.047
		6.239	-245.33
		6.2435	-246.616
		6.248	-247.904
		6.2525	-249.194
		6.257	-250.486
		6.2615	-251.781
		6.266	-253.078
		6.2705	-254.377
		6.275	-255.678
		6.2795	-256.982
		6.284	-258.287
		6.2885	-259.596
		6.293	-260.906
		6.2975	-262.219
		6.302	-263.534
		6.3065	-264.851
		6.311	-266.17
		6.3155	-267.492
		6.32	-268.816
		6.3245	-270.143
		6.329	-271.472
		6.3335	-272.803
		6.338	-274.136
		6.3425	-275.472
		6.347	-276.81
		6.3515	-278.15
		6.356	-279.493
		6.3605	-280.838
		6.365	-282.185
		6.3695	-283.535
		6.374	-284.887
		6.3785	-286.242
		6.383	-287.599
		6.3875	-288.958
		6.392	-290.32
		6.3965	-291.684
		6.401	-293.05
		6.4055	-294.419
		6.41	-295.79
		6.4145	-297.164
		6.419	-298.54
		6.4235	-299.919
		6.428	-301.299
		6.4325	-302.683
		6.437	-304.069
		6.4415	-305.457
		6.446	-306.847
		6.4505	-308.241
		6.455	-309.636
		6.4595	-311.034
		6.464	-312.435
		6.4685	-313.838
		6.473	-315.243
		6.4775	-316.651
		6.482	-318.061
		6.4865	-319.474
		6.491	-320.89
		6.4955	-322.308
		6.5	-323.728
		6.5045	-325.151
		6.509	-326.576
		6.5135	-328.004
		6.518	-329.435
		6.5225	-330.868
		6.527	-332.303
		6.5315	-333.742
		6.536	-335.182
		6.5405	-336.625
		6.545	-338.071
		6.5495	-339.52
		6.554	-340.97
		6.5585	-342.424
		6.563	-343.88
		6.5675	-345.339
		6.572	-346.8
		6.5765	-348.264
		6.581	-349.73
		6.5855	-351.199
		6.59	-352.671
		6.5945	-354.145
		6.599	-355.622
		6.6035	-357.102
		6.608	-358.584
		6.6125	-360.069
		6.617	-361.557
		6.6215	-363.047
		6.626	-364.54
		6.6305	-366.035
		6.635	-367.533
		6.6395	-369.034
		6.644	-370.538
		6.6485	-372.044
		6.653	-373.553
		6.6575	-375.064
		6.662	-376.579
		6.6665	-378.096
		6.671	-379.615
		6.6755	-381.138
		6.68	-382.663
		6.6845	-384.191
		6.689	-385.721
		6.6935	-387.255
		6.698	-388.791
		6.7025	-390.33
		6.707	-391.872
		6.7115	-393.416
		6.716	-394.963
		6.7205	-396.513
		6.725	-398.066
		6.7295	-399.621
		6.734	-401.18
		6.7385	-402.741
		6.743	-404.305
		6.7475	-405.871
		6.752	-407.441
		6.7565	-409.013
		6.761	-410.589
		6.7655	-412.167
		6.77	-413.748
		6.7745	-415.331
		6.779	-416.918
		6.7835	-418.507
		6.788	-420.1
		6.7925	-421.695
		6.797	-423.293
		6.8015	-424.894
		6.806	-426.498
		6.8105	-428.104
		6.815	-429.714
		6.8195	-431.327
		6.824	-432.942
		6.8285	-434.56
		6.833	-436.182
		6.8375	-437.806
		6.842	-439.433
		6.8465	-441.063
		6.851	-442.696
		6.8555	-444.332
		6.86	-445.971
		6.8645	-447.613
		6.869	-449.258
		6.8735	-450.906
		6.878	-452.556
		6.8825	-454.21
		6.887	-455.867
		6.8915	-457.527
		6.896	-459.19
		6.9005	-460.856
		6.905	-462.524
		6.9095	-464.196
		6.914	-465.871
		6.9185	-467.549
		6.923	-469.23
		6.9275	-470.914
		6.932	-472.601
		6.9365	-474.291
		6.941	-475.985
		6.9455	-477.681
		6.95	-479.38
		6.9545	-481.083
		6.959	-482.788
		6.9635	-484.497
		6.968	-486.209
		6.9725	-487.923
		6.977	-489.641
		6.9815	-491.363
		6.986	-493.087
		6.9905	-494.814
		6.995	-496.545
		6.9995	-498.278
		7.004	-500.015
		7.0085	-501.755
		7.013	-503.498
		7.0175	-505.244
		7.022	-506.994
		7.0265	-508.747
		7.031	-510.503
		7.0355	-512.262
		7.04	-514.024
		7.0445	-515.789
		7.049	-517.558
		7.0535	-519.33
		7.058	-521.105
		7.0625	-522.884
		7.067	-524.665
		7.0715	-526.45
		7.076	-528.238
		7.0805	-530.03
		7.085	-531.824
		7.0895	-533.622
		7.094	-535.423
		7.0985	-537.228
		7.103	-539.036
		7.1075	-540.847
		7.112	-542.661
		7.1165	-544.479
		7.121	-546.3
		7.1255	-548.124
		7.13	-549.952
		7.1345	-551.783
		7.139	-553.618
		7.1435	-555.455
		7.148	-557.297
		7.1525	-559.141
		7.157	-560.989
		7.1615	-562.84
		7.166	-564.695
		7.1705	-566.553
		7.175	-568.414
		7.1795	-570.279
		7.184	-572.147
		7.1885	-574.019
		7.193	-575.894
		7.1975	-577.773
		7.202	-579.655
		7.2065	-581.54
		7.211	-583.429
		7.2155	-585.321
		7.22	-587.217
		7.2245	-589.116
		7.229	-591.019
		7.2335	-592.925
		7.238	-594.835
		7.2425	-596.748
		7.247	-598.665
		7.2515	-600.585
		7.256	-602.509
		7.2605	-604.437
		7.265	-606.367
		7.2695	-608.302
		7.274	-610.24
		7.2785	-612.181
		7.283	-614.126
		7.2875	-616.075
		7.292	-618.027
		7.2965	-619.983
		7.301	-621.943
		7.3055	-623.906
		7.31	-625.872
		7.3145	-627.842
		7.319	-629.816
		7.3235	-631.794
		7.328	-633.775
		7.3325	-635.76
		7.337	-637.748
		7.3415	-639.74
		7.346	-641.736
		7.3505	-643.735
		7.355	-645.738
		7.3595	-647.745
		7.364	-649.756
		7.3685	-651.77
		7.373	-653.787
		7.3775	-655.809
		7.382	-657.834
		7.3865	-659.863
		7.391	-661.896
		7.3955	-663.933
		7.4	-665.973
		7.4045	-668.017
		7.409	-670.065
		7.4135	-672.116
		7.418	-674.171
		7.4225	-676.231
		7.427	-678.293
		7.4315	-680.36
		7.436	-682.431
		7.4405	-684.505
		7.445	-686.583
		7.4495	-688.665
		7.454	-690.751
		7.4585	-692.841
		7.463	-694.934
		7.4675	-697.031
		7.472	-699.133
		7.4765	-701.238
		7.481	-703.347
		7.4855	-705.46
		7.49	-707.576
		7.4945	-709.697
		7.499	-711.822
		7.5035	-713.95
		7.508	-716.083
		7.5125	-718.219
		7.517	-720.359
		7.5215	-722.504
		7.526	-724.652
		7.5305	-726.804
		7.535	-728.96
		7.5395	-731.12
		7.544	-733.284
		7.5485	-735.453
		7.553	-737.625
		7.5575	-739.801
		7.562	-741.981
		7.5665	-744.165
		7.571	-746.353
		7.5755	-748.546
		7.58	-750.742
		7.5845	-752.942
		7.589	-755.147
		7.5935	-757.355
		7.598	-759.568
		7.6025	-761.785
		7.607	-764.005
		7.6115	-766.23
		7.616	-768.459
		7.6205	-770.692
		7.625	-772.93
		7.6295	-775.171
		7.634	-777.417
		7.6385	-779.666
		7.643	-781.92
		7.6475	-784.178
		7.652	-786.44
		7.6565	-788.707
		7.661	-790.977
		7.6655	-793.252
		7.67	-795.531
		7.6745	-797.814
		7.679	-800.102
		7.6835	-802.393
		7.688	-804.689
		7.6925	-806.989
		7.697	-809.294
		7.7015	-811.602
		7.706	-813.915
		7.7105	-816.233
		7.715	-818.554
		7.7195	-820.88
		7.724	-823.21
		7.7285	-825.544
		7.733	-827.883
		7.7375	-830.226
		7.742	-832.574
		7.7465	-834.925
		7.751	-837.282
		7.7555	-839.642
		7.76	-842.007
		7.7645	-844.376
		7.769	-846.75
		7.7735	-849.128
		7.778	-851.51
		7.7825	-853.897
		7.787	-856.288
		7.7915	-858.684
		7.796	-861.084
		7.8005	-863.489
		7.805	-865.898
		7.8095	-868.311
		7.814	-870.729
		7.8185	-873.152
		7.823	-875.579
		7.8275	-878.01
		7.832	-880.446
		7.8365	-882.887
		7.841	-885.332
		7.8455	-887.781
		7.85	-890.235
		7.8545	-892.694
		7.859	-895.157
		7.8635	-897.625
		7.868	-900.097
		7.8725	-902.574
		7.877	-905.056
		7.8815	-907.542
		7.886	-910.033
		7.8905	-912.528
		7.895	-915.028
		7.8995	-917.533
		7.904	-920.042
		7.9085	-922.556
		7.913	-925.075
		7.9175	-927.598
		7.922	-930.126
		7.9265	-932.658
		7.931	-935.196
		7.9355	-937.738
		7.94	-940.285
		7.9445	-942.836
		7.949	-945.392
		7.9535	-947.953
		7.958	-950.519
		7.9625	-953.09
		7.967	-955.665
		7.9715	-958.245
		7.976	-960.83
		7.9805	-963.419
		7.985	-966.014
		7.9895	-968.613
		7.994	-971.217
		7.9985	-973.826
		8.003	-976.44
		8.0075	-979.059
		8.012	-981.682
		8.0165	-984.31
		8.021	-986.944
		8.0255	-989.582
		8.03	-992.225
		8.0345	-994.873
		8.039	-997.526
		8.0435	-1000.18
		8.048	-1002.85
		8.0525	-1005.51
		8.057	-1008.19
		8.0615	-1010.86
		8.066	-1013.55
		8.0705	-1016.23
		8.075	-1018.93
		8.0795	-1021.62
		8.084	-1024.33
		8.0885	-1027.03
		8.093	-1029.75
		8.0975	-1032.46
		8.102	-1035.19
		8.1065	-1037.92
		8.111	-1040.65
		8.1155	-1043.39
		8.12	-1046.13
		8.1245	-1048.88
		8.129	-1051.63
		8.1335	-1054.39
		8.138	-1057.15
		8.1425	-1059.92
		8.147	-1062.69
		8.1515	-1065.47
		8.156	-1068.26
		8.1605	-1071.05
		8.165	-1073.84
		8.1695	-1076.64
		8.174	-1079.45
		8.1785	-1082.26
		8.183	-1085.07
		8.1875	-1087.89
		8.192	-1090.72
		8.1965	-1093.55
		8.201	-1096.39
		8.2055	-1099.23
		8.21	-1102.07
		8.2145	-1104.93
		8.219	-1107.78
		8.2235	-1110.65
		8.228	-1113.51
		8.2325	-1116.39
		8.237	-1119.27
		8.2415	-1122.15
		8.246	-1125.04
		8.2505	-1127.93
		8.255	-1130.83
		8.2595	-1133.74
		8.264	-1136.65
		8.2685	-1139.57
		8.273	-1142.49
		8.2775	-1145.42
		8.282	-1148.35
		8.2865	-1151.29
		8.291	-1154.23
		8.2955	-1157.18
		8.3	-1160.14
		8.3045	-1163.1
		8.309	-1166.06
		8.3135	-1169.03
		8.318	-1172.01
		8.3225	-1174.99
		8.327	-1177.98
		8.3315	-1180.97
		8.336	-1183.97
		8.3405	-1186.98
		8.345	-1189.99
		8.3495	-1193
		8.354	-1196.02
		8.3585	-1199.05
		8.363	-1202.08
		8.3675	-1205.12
		8.372	-1208.17
		8.3765	-1211.22
		8.381	-1214.27
		8.3855	-1217.33
		8.39	-1220.4
		8.3945	-1223.47
		8.399	-1226.55
		8.4035	-1229.63
		8.408	-1232.72
		8.4125	-1235.82
		8.417	-1238.92
		8.4215	-1242.02
		8.426	-1245.14
		8.4305	-1248.26
		8.435	-1251.38
		8.4395	-1254.51
		8.444	-1257.65
		8.4485	-1260.79
		8.453	-1263.94
		8.4575	-1267.09
		8.462	-1270.25
		8.4665	-1273.41
		8.471	-1276.58
		8.4755	-1279.76
		8.48	-1282.94
		8.4845	-1286.13
		8.489	-1289.33
		8.4935	-1292.53
		8.498	-1295.73
		8.5025	-1298.95
		8.507	-1302.17
		8.5115	-1305.39
		8.516	-1308.62
		8.5205	-1311.86
		8.525	-1315.1
		8.5295	-1318.35
		8.534	-1321.6
		8.5385	-1324.86
		8.543	-1328.13
		8.5475	-1331.4
		8.552	-1334.68
		8.5565	-1337.97
		8.561	-1341.26
		8.5655	-1344.56
		8.57	-1347.86
		8.5745	-1351.17
		8.579	-1354.49
		8.5835	-1357.81
		8.588	-1361.14
		8.5925	-1364.47
		8.597	-1367.81
		8.6015	-1371.16
		8.606	-1374.51
		8.6105	-1377.87
		8.615	-1381.24
		8.6195	-1384.61
		8.624	-1387.99
		8.6285	-1391.37
		8.633	-1394.76
		8.6375	-1398.16
		8.642	-1401.56
		8.6465	-1404.97
		8.651	-1408.39
		8.6555	-1411.81
		8.66	-1415.24
		8.6645	-1418.68
		8.669	-1422.12
		8.6735	-1425.57
		8.678	-1429.02
		8.6825	-1432.48
		8.687	-1435.95
		8.6915	-1439.42
		8.696	-1442.9
		8.7005	-1446.39
		8.705	-1449.88
		8.7095	-1453.38
		8.714	-1456.89
		8.7185	-1460.4
		8.723	-1463.92
		8.7275	-1467.45
		8.732	-1470.98
		8.7365	-1474.52
		8.741	-1478.07
		8.7455	-1481.62
		8.75	-1485.18
		8.7545	-1488.74
		8.759	-1492.31
		8.7635	-1495.89
		8.768	-1499.48
		8.7725	-1503.07
		8.777	-1506.67
		8.7815	-1510.28
		8.786	-1513.89
		8.7905	-1517.51
		8.795	-1521.13
		8.7995	-1524.77
		8.804	-1528.41
		8.8085	-1532.05
		8.813	-1535.7
		8.8175	-1539.36
		8.822	-1543.03
		8.8265	-1546.7
		8.831	-1550.38
		8.8355	-1554.07
		8.84	-1557.77
		8.8445	-1561.47
		8.849	-1565.17
		8.8535	-1568.89
		8.858	-1572.61
		8.8625	-1576.34
		8.867	-1580.08
		8.8715	-1583.82
		8.876	-1587.57
		8.8805	-1591.32
		8.885	-1595.09
		8.8895	-1598.86
		8.894	-1602.64
		8.8985	-1606.42
		8.903	-1610.21
		8.9075	-1614.01
		8.912	-1617.82
		8.9165	-1621.63
		8.921	-1625.45
		8.9255	-1629.28
		8.93	-1633.11
		8.9345	-1636.95
		8.939	-1640.8
		8.9435	-1644.66
		8.948	-1648.52
		8.9525	-1652.39
		8.957	-1656.27
		8.9615	-1660.15
		8.966	-1664.04
		8.9705	-1667.94
		8.975	-1671.85
		8.9795	-1675.76
		8.984	-1679.68
		8.9885	-1683.61
		8.993	-1687.55
		8.9975	-1691.49
		9.002	-1695.44
		9.0065	-1699.4
		9.011	-1703.36
		9.0155	-1707.34
		9.02	-1711.32
		9.0245	-1715.3
		9.029	-1719.3
		9.0335	-1723.3
		9.038	-1727.31
		9.0425	-1731.33
		9.047	-1735.35
		9.0515	-1739.38
		9.056	-1743.42
		9.0605	-1747.47
		9.065	-1751.52
		9.0695	-1755.59
		9.074	-1759.66
		9.0785	-1763.73
		9.083	-1767.82
		9.0875	-1771.91
		9.092	-1776.01
		9.0965	-1780.12
		9.101	-1784.24
		9.1055	-1788.36
		9.11	-1792.49
		9.1145	-1796.63
		9.119	-1800.78
		9.1235	-1804.93
		9.128	-1809.09
		9.1325	-1813.26
		9.137	-1817.44
		9.1415	-1821.62
		9.146	-1825.82
		9.1505	-1830.02
		9.155	-1834.23
		9.1595	-1838.44
		9.164	-1842.67
		9.1685	-1846.9
		9.173	-1851.14
		9.1775	-1855.39
		9.182	-1859.64
		9.1865	-1863.91
		9.191	-1868.18
		9.1955	-1872.46
		9.2	-1876.75
		9.2045	-1881.04
		9.209	-1885.35
		9.2135	-1889.66
		9.218	-1893.98
		9.2225	-1898.31
		9.227	-1902.64
		9.2315	-1906.99
		9.236	-1911.34
		9.2405	-1915.7
		9.245	-1920.07
		9.2495	-1924.45
		9.254	-1928.83
		9.2585	-1933.23
		9.263	-1937.63
		9.2675	-1942.04
		9.272	-1946.45
		9.2765	-1950.88
		9.281	-1955.31
		9.2855	-1959.76
		9.29	-1964.21
		9.2945	-1968.67
		9.299	-1973.13
		9.3035	-1977.61
		9.308	-1982.09
		9.3125	-1986.59
		9.317	-1991.09
		9.3215	-1995.6
		9.326	-2000.11
		9.3305	-2004.64
		9.335	-2009.18
		9.3395	-2013.72
		9.344	-2018.27
		9.3485	-2022.83
		9.353	-2027.4
		9.3575	-2031.98
		9.362	-2036.56
		9.3665	-2041.16
		9.371	-2045.76
		9.3755	-2050.37
		9.38	-2054.99
		9.3845	-2059.62
		9.389	-2064.26
		9.3935	-2068.9
		9.398	-2073.56
		9.4025	-2078.22
		9.407	-2082.89
		9.4115	-2087.57
		9.416	-2092.26
		9.4205	-2096.96
		9.425	-2101.67
		9.4295	-2106.38
		9.434	-2111.11
		9.4385	-2115.84
		9.443	-2120.58
		9.4475	-2125.33
		9.452	-2130.09
		9.4565	-2134.86
		9.461	-2139.64
		9.4655	-2144.43
		9.47	-2149.22
		9.4745	-2154.03
		9.479	-2158.84
		9.4835	-2163.66
		9.488	-2168.49
		9.4925	-2173.33
		9.497	-2178.18
		9.5015	-2183.04
		9.506	-2187.91
		9.5105	-2192.79
		9.515	-2197.67
		9.5195	-2202.57
		9.524	-2207.47
		9.5285	-2212.39
		9.533	-2217.31
		9.5375	-2222.24
		9.542	-2227.18
		9.5465	-2232.13
		9.551	-2237.09
		9.5555	-2242.06
		9.56	-2247.04
		9.5645	-2252.02
		9.569	-2257.02
		9.5735	-2262.03
		9.578	-2267.04
		9.5825	-2272.07
		9.587	-2277.1
		9.5915	-2282.14
		9.596	-2287.2
		9.6005	-2292.26
		9.605	-2297.33
		9.6095	-2302.41
		9.614	-2307.5
		9.6185	-2312.6
		9.623	-2317.71
		9.6275	-2322.83
		9.632	-2327.96
		9.6365	-2333.1
		9.641	-2338.25
		9.6455	-2343.4
		9.65	-2348.57
		9.6545	-2353.75
		9.659	-2358.94
		9.6635	-2364.13
		9.668	-2369.34
		9.6725	-2374.55
		9.677	-2379.78
		9.6815	-2385.01
		9.686	-2390.26
		9.6905	-2395.51
		9.695	-2400.78
		9.6995	-2406.05
		9.704	-2411.34
		9.7085	-2416.63
		9.713	-2421.94
		9.7175	-2427.25
		9.722	-2432.57
		9.7265	-2437.91
		9.731	-2443.25
		9.7355	-2448.61
		9.74	-2453.97
		9.7445	-2459.34
		9.749	-2464.73
		9.7535	-2470.12
		9.758	-2475.52
		9.7625	-2480.94
		9.767	-2486.36
		9.7715	-2491.8
		9.776	-2497.24
		9.7805	-2502.7
		9.785	-2508.16
		9.7895	-2513.64
		9.794	-2519.12
		9.7985	-2524.62
		9.803	-2530.12
		9.8075	-2535.64
		9.812	-2541.17
		9.8165	-2546.7
		9.821	-2552.25
		9.8255	-2557.81
		9.83	-2563.38
		9.8345	-2568.95
		9.839	-2574.54
		9.8435	-2580.14
		9.848	-2585.75
		9.8525	-2591.37
		9.857	-2597
		9.8615	-2602.64
		9.866	-2608.3
		9.8705	-2613.96
		9.875	-2619.63
		9.8795	-2625.32
		9.884	-2631.01
		9.8885	-2636.71
		9.893	-2642.43
		9.8975	-2648.16
		9.902	-2653.89
		9.9065	-2659.64
		9.911	-2665.4
		9.9155	-2671.17
		9.92	-2676.95
		9.9245	-2682.74
		9.929	-2688.54
		9.9335	-2694.35
		9.938	-2700.18
		9.9425	-2706.01
		9.947	-2711.86
		9.9515	-2717.71
		9.956	-2723.58
		9.9605	-2729.46
		9.965	-2735.35
		9.9695	-2741.25
		9.974	-2747.16
		9.9785	-2753.08
		9.983	-2759.01
		9.9875	-2764.96
		9.992	-2770.91
		9.9965	-2776.88
		10.001	-2782.86
		10.0055	-2788.85
		10.01	-2794.85
		10.0145	-2800.86
		10.019	-2806.88
		10.0235	-2812.91
		10.028	-2818.96
		10.0325	-2825.01
		10.037	-2831.08
		10.0415	-2837.16
		10.046	-2843.25
		10.0505	-2849.35
		10.055	-2855.47
		10.0595	-2861.59
		10.064	-2867.73
		10.0685	-2873.88
		10.073	-2880.04
		10.0775	-2886.21
		10.082	-2892.39
		10.0865	-2898.58
		10.091	-2904.79
		10.0955	-2911.01
		10.1	-2917.23
		10.1045	-2923.47
		10.109	-2929.73
		10.1135	-2935.99
		10.118	-2942.27
		10.1225	-2948.55
		10.127	-2954.85
		10.1315	-2961.16
		10.136	-2967.49
		10.1405	-2973.82
		10.145	-2980.17
		10.1495	-2986.52
		10.154	-2992.89
		10.1585	-2999.28
		10.163	-3005.67
		10.1675	-3012.08
		10.172	-3018.49
		10.1765	-3024.92
		10.181	-3031.37
		10.1855	-3037.82
		10.19	-3044.29
		10.1945	-3050.77
		10.199	-3057.26
		10.2035	-3063.76
		10.208	-3070.27
		10.2125	-3076.8
		10.217	-3083.34
		10.2215	-3089.89
		10.226	-3096.45
		10.2305	-3103.03
		10.235	-3109.62
		10.2395	-3116.22
		10.244	-3122.83
		10.2485	-3129.46
		10.253	-3136.1
		10.2575	-3142.75
		10.262	-3149.41
		10.2665	-3156.08
		10.271	-3162.77
		10.2755	-3169.47
		10.28	-3176.19
		10.2845	-3182.91
		10.289	-3189.65
		10.2935	-3196.4
		10.298	-3203.16
		10.3025	-3209.94
		10.307	-3216.73
		10.3115	-3223.53
		10.316	-3230.34
		10.3205	-3237.17
		10.325	-3244.01
		10.3295	-3250.86
		10.334	-3257.73
		10.3385	-3264.61
		10.343	-3271.5
		10.3475	-3278.4
		10.352	-3285.32
		10.3565	-3292.25
		10.361	-3299.19
		10.3655	-3306.15
		10.37	-3313.12
		10.3745	-3320.1
		10.379	-3327.09
		10.3835	-3334.1
		10.388	-3341.12
		10.3925	-3348.16
		10.397	-3355.21
		10.4015	-3362.27
		10.406	-3369.34
		10.4105	-3376.43
		10.415	-3383.53
		10.4195	-3390.64
		10.424	-3397.77
		10.4285	-3404.91
		10.433	-3412.07
		10.4375	-3419.23
		10.442	-3426.41
		10.4465	-3433.61
		10.451	-3440.82
		10.4555	-3448.04
		10.46	-3455.27
		10.4645	-3462.52
		10.469	-3469.79
		10.4735	-3477.06
		10.478	-3484.35
		10.4825	-3491.65
		10.487	-3498.97
		10.4915	-3506.3
		10.496	-3513.65
		10.5005	-3521.01
		10.505	-3528.38
		10.5095	-3535.76
		10.514	-3543.16
		10.5185	-3550.58
		10.523	-3558
		10.5275	-3565.45
		10.532	-3572.9
		10.5365	-3580.37
		10.541	-3587.85
		10.5455	-3595.35
		10.55	-3602.86
		10.5545	-3610.39
		10.559	-3617.93
		10.5635	-3625.48
		10.568	-3633.05
		10.5725	-3640.63
		10.577	-3648.23
		10.5815	-3655.84
		10.586	-3663.47
		10.5905	-3671.11
		10.595	-3678.76
		10.5995	-3686.43
		10.604	-3694.11
		10.6085	-3701.81
		10.613	-3709.52
		10.6175	-3717.25
		10.622	-3724.99
		10.6265	-3732.74
		10.631	-3740.51
		10.6355	-3748.3
		10.64	-3756.1
		10.6445	-3763.91
		10.649	-3771.74
		10.6535	-3779.58
		10.658	-3787.44
		10.6625	-3795.31
		10.667	-3803.2
		10.6715	-3811.1
		10.676	-3819.02
		10.6805	-3826.95
		10.685	-3834.9
		10.6895	-3842.86
		10.694	-3850.83
		10.6985	-3858.83
		10.703	-3866.83
		10.7075	-3874.85
		10.712	-3882.89
		10.7165	-3890.94
		10.721	-3899.01
		10.7255	-3907.09
		10.73	-3915.19
		10.7345	-3923.3
		10.739	-3931.43
		10.7435	-3939.57
		10.748	-3947.73
		10.7525	-3955.91
		10.757	-3964.09
		10.7615	-3972.3
		10.766	-3980.52
		10.7705	-3988.75
		10.775	-3997.01
		10.7795	-4005.27
		10.784	-4013.55
		10.7885	-4021.85
		10.793	-4030.17
		10.7975	-4038.49
		10.802	-4046.84
		10.8065	-4055.2
		10.811	-4063.58
		10.8155	-4071.97
		10.82	-4080.37
		10.8245	-4088.8
		10.829	-4097.24
		10.8335	-4105.69
		10.838	-4114.16
		10.8425	-4122.65
		10.847	-4131.15
		10.8515	-4139.67
		10.856	-4148.21
		10.8605	-4156.76
		10.865	-4165.33
		10.8695	-4173.91
		10.874	-4182.51
		10.8785	-4191.12
		10.883	-4199.76
		10.8875	-4208.4
		10.892	-4217.07
		10.8965	-4225.75
		10.901	-4234.45
		10.9055	-4243.16
		10.91	-4251.89
		10.9145	-4260.64
		10.919	-4269.4
		10.9235	-4278.18
		10.928	-4286.97
		10.9325	-4295.79
		10.937	-4304.62
		10.9415	-4313.46
		10.946	-4322.32
		10.9505	-4331.2
		10.955	-4340.1
		10.9595	-4349.01
		10.964	-4357.94
		10.9685	-4366.89
		10.973	-4375.85
		10.9775	-4384.83
		10.982	-4393.83
[truncated: 4 more rows]

## Sheet: SiO2-loss-wavelength
Wavelength	Loss		Loss		fit
μm	dB/cm		dB/cm
	TE		TM
2	1.0494e-08	2.5	9.27907e-08	--	--
2.1	1.57083e-08	3	3.12151e-07	--	--
2.2	8.12523e-08	3.5	1.23452e-06	--	--
2.3	3.07068e-08	3.6	2.62915e-06	--	--
2.4	4.15066e-08	3.7	4.30981e-06	--	--
2.5	1.02531e-06	3.8	6.14242e-06	--	--
2.6	1.05408e-07	3.9	8.21313e-06	--	--
2.7	1.20433e-07	4	1.04781e-05	--	--
2.8	1.27405e-07	4.1	1.29163e-05	--	--
2.9	1.43884e-07	4.2	1.9113e-05	--	--
3	1.87229e-07	4.3	2.81861e-05	--	--
3.1	2.3374e-07	4.4	3.79396e-05	--	--
3.2	3.26836e-07	4.5	6.42773e-05	--	--
3.3	4.24875e-07	4.6	0.000110946	--	--
3.4	5.75045e-07	4.7	0.000160904	--	--
3.5	7.28982e-07	4.8	0.00026096	--	--
3.6	2.4962e-06	4.9	0.000477777	--	--
3.7	4.36969e-06	5	0.000708624	--	--
3.8	3.7371e-06	5.1	0.000923924	--	--
3.9	1.51327e-05	5.2	0.000992007	--	--
4	6.39006e-06	5.3	0.00106	--	--
4.1	8.06673e-06	5.4	0.00113	--	--
4.2	1.21002e-05	5.5	0.00116	--	--
4.3	1.64804e-05	5.6	0.00119	--	--
4.4	2.23596e-05	5.7	0.00122	--	--
4.5	3.81431e-05	5.8	0.00127	--	--
4.6	6.51365e-05	5.9	0.00132	--	--
4.7	9.42128e-05	6	0.00138	--	--
4.8	0.000426879	6.1	0.00144	--	--
4.9	0.000310866	6.2	0.0015	--	--
5	0.000432835	6.3	0.00156	--	--
5.1	0.00168	6.4	0.00164	--	--
5.2	0.000637279	6.5	0.00173	--	--
5.3	0.00063791	6.6	0.00182	--	--
5.4	0.000721826	6.7	0.00198	--	--
5.5	0.0017	6.8	0.00222	--	--
5.6	0.000763242	6.9	0.00247	--	--
5.7	0.000704631	7	0.00282	--	--
5.8	0.000723025	7.1	0.00338	--	--
5.9	0.000747243	7.2	0.00381	--	--
6	0.000725951	7.3	0.00435	--	--
6.1	0.000757025	7.4	0.00546	--	--
6.2	0.00078921	7.5	0.00635	--	--
6.3	0.000820987	7.6	0.0075	--	--
6.4	0.000860633	7.7	0.01258	--	--
6.5	0.000904817	7.8	0.01552	--	--
6.6	0.000948098	7.9	0.01403	--	--
6.7	0.00103	8	0.02501	--	--
6.8	0.00116	8.1	0.03836	--	--
6.9	0.00128	8.2	0.05676	--	--
7	0.00146	8.6	0.12115	--	--
7.1	0.00174	8.7	0.12285	--	--
7.2	0.00198	8.8	0.12637	--	--
7.3	0.00222	8.9	0.19096	--	--
7.4	0.00277	9	0.42464	--	--
7.5	0.0032	9.1	0.89039	--	--
7.6	0.00377	9.2	1.38192	--	--
7.7	0.00626	9.3	1.7006	--	--
7.8	0.00766	9.4	1.91798	--	--
7.9	0.00673	9.5	2.45072	--	--
8	0.01194	9.52	2.60293	--	--
8.1	0.01821	9.54	2.78923	--	--
8.2	0.02659	9.56	3.01394	9.56	3.01394
8.3	0.03671	--	--	9.61	3.5
8.4	0.045	--	--	9.65	3.8
8.5	0.0511	--	--	9.7	4
8.6	0.05434	--	--	9.79	3.8
8.7	0.05502	--	--	9.87	3.29121
8.8	0.05582	9.87	3.29121	--	--
8.9	0.08213	9.89	3.01211	--	--
9	0.17573	9.9	2.8924	--	--
9.1	0.35351	10	2.03348	--	--
9.2	0.5307	10.1	1.49975	--	--
9.3	0.65998	10.2	1.1905	--	--
9.4	0.73626	10.3	0.87951	--	--
9.5	0.88785	10.4	0.5592	--	--
9.6	1.06948	10.5	0.47928	--	--
9.7	1.20931	10.6	0.44582	--	--
9.8	1.32072	10.7	0.43325	--	--
9.9	1.2188	10.8	0.38325	--	--
10	1.02778	10.9	0.33991	--	--
10.1	0.82097	--	--	--	--
10.2	0.68509			--	--
10.3	0.51982			--	--
10.4	0.33349			--	--
10.5	0.28567			--	--
10.6	0.2631			--	--
10.7	0.25031			--	--
10.8	0.22413			--	--
10.9	0.19772			--	--
11	0.16727
